# Supplementary material for: Molecular and System-Level Characterization of MMP12 Suppression in Lung Cancer: A Combined Bioinformatics and Molecular Approach
Source: Int J Mol Sci. 2025 Dec 6;26(24):11802. doi: 10.3390/ijms262411802 (PMC12732581; doi:10.3390/ijms262411802)
Supplement: Supplementary file 1 [file ijms-26-11802-s001.zip]

Archive with 1 entries (1 files):
- ijms-4012078-supplementary.pdf
